# Supplementary material for: Doped Graphene Quantum Dots as Biocompatible Radical Scavenging Agents
Source: Antioxidants (Basel). 2023 Jul 31;12(8):1536. doi: 10.3390/antiox12081536 (PMC10451549; doi:10.3390/antiox12081536)
Supplement: Supplementary file 1 [file antioxidants-12-01536-s001.zip]

Archive with 1 entries (1 files):
- antioxidants-2506151-supplementary.pdf
